# Supplementary material for: Epidemiology, Risk Factors, and Outcomes of Neutropenic Enterocolitis in Onco-Hematological Patients According to Chemotherapy Regimen
Source: Clin Infect Dis. 2025 Mar 20;82(2):e296–307. doi: 10.1093/cid/ciaf134 (PMC13017227; doi:10.1093/cid/ciaf134)
Supplement: ciaf134_Supplementary_Data [file ciaf134_supplementary_data.zip]

Archive with 6 entries (6 files):
- SupplementaryTable1_EN_CID_final_06.01.2025.docx
- SupplementaryTable2_EN_CID_final_ASB_29.11.2024.docx
- SupplementaryTable3_EN_CID_final_ASB_PYB_06.01.2025.docx
- SupplementaryTable4_EN_CID_final_ASB_29.11.2024.docx
- SupplementaryTable5_EN_CID_final_ASB_29.11.2024.docx
- SupplementaryTable6_EN_CID_final_ASB_PYB_29.11.2024.docx
